# Supplementary material for: A eukaryotic-type signalling system of Pseudomonas aeruginosa contributes to oxidative stress resistance, intracellular survival and virulence
Source: BMC Genomics. 2011 Aug 31;12:437. doi: 10.1186/1471-2164-12-437 (PMC3224232; doi:10.1186/1471-2164-12-437)
Supplement: Additional file 1 — Table S1. Oligonucleotides used in this study. [file 1471-2164-12-437-S1.XLS]

## Sheet: List1
TABLE S1. Oligonucleotides used in this study.
Oligonucleotide	Sequence 5´-3´ (restriction site underlined)	Endonuclease
Deletion
PPPA01F	CGCTCTAGAAGCGCCTTCAACCCCTTCAA	XbaI
PAK02R	GTTGGCTGGATCCATCCTGTAGTAGCTGACTGAGTT	BamHI
PAK03F	AGGATGGATCCAGCCAACTGGGTCCGGTTC	BamHI
PPKA4R	CGTGGTACCGATGTCCTCGGCACGGTAG	KpnI
Complementation
PPPAinfpUCF	ATTCGATCATGCATGAGCTCGCGCCAGCCACTGGT	SacI
PPKAinfpUCR	CAAGGCCTTCGCGAGGTACCCTGGGGCCGACGATG	KpnI
Real-time PCR	Sequence 5´-3´	Gene
PA1LF	TATCTACAATCCGGGCGATG	PA2570 (pa1l)
PA1LR	GACCAGCGCACCACAAAA
PPRBF	CCGCCGACTACTACCAGAAA	PA4296 (pprB)
PPRBR	CGTGGCTCAGGCTCAACT
PRPLF	TCTACAACACCACCCAGTGC	PA4175 (prpL)
PRPLR	GGAGTGCGCTTGAGTTCC
LASBF	TCGACATGAACAGCAGCAC	PA3724 (lasB)
LASBR	CCCGGTACAGTTTGAACACC
RPOSF	GAACGGGTGACTTCGGTAGA	PA3622 (rpoS)
RPOSR	GATGCTTTCGCTGAGATCGT
PQSAF	CAATACACCTCGGGTTCCAC	PA0996 (pqsA)
PQSAR	AATCGAATACAGCCGGTCTC
PHNAF	GGCCTATCGCCAGTTGTG	PA1001 (phnA)
PHNAR	GACTCTCCGCGTCGTACTTC
CYOAF	GCTGGACTGGAAGTGGTTGT	PA1317 (cyoA)
CYOAR	GAATCCGAGGTGATCTGGAA
CYSBF	GACTGCTGGAGGACGAACTG	PA1745 (cysB)
CYSBR	GCGATCTGCTTGATGCTCTC
4139F	GTCGATGTGGTCAAGGTGTC	PA4139
4139R	AGTTGATGGATGGGGGTCAG
PA1127F	AGCAACTATTCGCCGGAAC	PA1127
PA1127R	GTAGGCCAGCACGACGAT
PA4764furF	GGTGCGTCACAACTTCGAT	PA4764 (fur)
PA4764furR	ATTTCCGCATCCATGAACTC
PA4227PchRF	GGCTTTCGCAAGGTGTTC	PA4227 (pchR)
PA4227PchRR	GAGACATTCGCCTCTTCGTC
PA2384F	CGTCAAACAGATGTTGAAGGAG	PA2384F
PA2384R	CGTACCGGTTTCGGAGAG
PA4471fagAF	CGAGAAAGCCTACAACCTCCT	PA4471 (fagA)
PA4471fagAR	GTCGCTGAAGTTCGCAGAG
PA3617recAF	TGCCTGGTCATCTTCATCA	PA3617 (recA)
PA3617recAR	CTCGTCGCCTTCCTTCAC
PA3007lexAF	GATCCTCGCCGAACAGAA	PA3007 (lexA)
PA3007lexAR	GCCGATGTCCTTCATGCT
PA5360phoBF	CACTTCCGGCATCGAACT	PA5360 (phoB)
PA5360phoBR	CCCTGGATCTTGTTGTCCTC
PA2165F	CCACGAAAGCATGGAGTTC	PA2165F
PA2165R	CGTATTCCGGGGTAGTGATT
PA0073rtF	TCGAGTTCCTCGATGTGC	PA0073 (tagS1)
PA0073rtR	CCGGTTTCTTGTCCAGCT
PA0072rtF	TACGTCTGCTGGGCTTCC	PA0072 (tagT1)
PA0072rtR	GTTGTCGAACAGGTGGTTCA
PA0074ppkAFrt	CGCAACAACACCGACAAG	PA0074 (ppkA)
PA0074ppkARrt	TGAACGAGTGGCTGGAGA
PA0075pppAFrt	GGACCACAGCTACGTCCAG	PA0075 (pppA)
PA0075pppAR	GGCTTCCGACAGTTCCAG
